# Supplementary material for: An Integrated Clinical-Biological Approach to Identify Interindividual Variability and Atypical Phenotype-Genotype Correlations in Myopathies: Experience on A Cohort of 156 Families
Source: Genes (Basel). 2021 Jul 31;12(8):1199. doi: 10.3390/genes12081199 (PMC8392536; doi:10.3390/genes12081199)
Supplement: Supplementary file 1 [file genes-12-01199-s001.zip]

Archive with 2 entries (2 files):
- MORALES et al., Supplemental table 1.pdf
- MORALES et al., Supplemental table 2.pdf
